# Supplementary material for: Hierarchical Carbon Network Composites Derived from ZIF-8 for High-Efficiency Microwave Absorption
Source: Materials (Basel). 2023 Apr 26;16(9):3380. doi: 10.3390/ma16093380 (PMC10180149; doi:10.3390/ma16093380)
Supplement: Supplementary file 1 [file materials-16-03380-s001.zip]

Archive with 1 entries (1 files):
- materials-2310471-supplementary.pdf
